# Supplementary material for: High Light Acclimation Mechanisms Deficient in a PsbS-Knockout Arabidopsis Mutant
Source: Int J Mol Sci. 2022 Feb 28;23(5):2695. doi: 10.3390/ijms23052695 (PMC8910700; doi:10.3390/ijms23052695)
Supplement: Supplementary file 1 [file ijms-23-02695-s001.zip]

Archive with 1 entries (1 files):
- ijms-1587383-supplementary.pdf
